# Supplementary material for: Differential Expression of Long Non-Coding RNA IGF2-AS in Tamoxifen-Resistant Breast Cancer Cells
Source: Biomedicines. 2025 Aug 27;13(9):2087. doi: 10.3390/biomedicines13092087 (PMC12467862; doi:10.3390/biomedicines13092087)
Supplement: Supplementary file 1 [file biomedicines-13-02087-s001.zip]

Archive with 1 entries (1 files):
- biomedicines-3772518-supplementary.pdf
